# Supplementary material for: Transdermal Delivery of Lidocaine-Loaded Elastic Nano-Liposomes with Microneedle Array Pretreatment
Source: Biomedicines. 2021 May 23;9(6):592. doi: 10.3390/biomedicines9060592 (PMC8224805; doi:10.3390/biomedicines9060592)
Supplement: Supplementary file 1 [file biomedicines-09-00592-s001.zip]

Archive with 1 entries (1 files):
- biomedicines-1216815-supplementary.pdf
